# Supplementary material for: Autonomous self-healing organic crystals for nonlinear optics
Source: Nat Commun. 2023 Oct 18;14:6589. doi: 10.1038/s41467-023-42131-7 (PMC10584936; doi:10.1038/s41467-023-42131-7)
Supplement: Supplementary file 17 — Source file [file 41467_2023_42131_MOESM17_ESM.xlsx]

## Sheet: Sheet1
ground-state optimised coordinate
41
O -0.56784000 5.59941300 -1.91020400
O 1.40634800 5.89203900 -0.88027800
N -0.96568700 0.76397700 2.18615000
H -1.74977200 0.23347200 1.83503200
C -0.61063500 1.84635400 1.39616500
C 0.37131100 5.26911100 -1.00286300
C 0.00000000 0.00000000 2.94734000
H -0.55695600 -0.67251300 3.60111300
C 0.00000000 4.08760800 -0.19516100
C -1.50050000 2.29278000 0.40405300
H -2.43722200 1.76333300 0.25436300
C -1.20180700 3.39444400 -0.37487700
H -1.90030100 3.72456800 -1.13469700
C 0.59585100 2.54295900 1.57131800
H 1.30663400 2.23838400 2.33078600
C 0.88737900 3.64710500 0.78597600
H 1.81754200 4.18763400 0.92419600
C -0.26875200 6.73622400 -2.72464900
H 0.64394800 6.56467100 -3.29852100
H -0.13690900 7.62518500 -2.10485300
H -1.12381600 6.85376400 -3.38841200
O 0.56784000 -5.59941300 -1.91020400
O -1.40634800 -5.89203900 -0.88027800
N 0.96568700 -0.76397700 2.18615000
H 1.74977200 -0.23347200 1.83503200
C 0.61063500 -1.84635400 1.39616500
C -0.37131100 -5.26911100 -1.00286300
H 0.55695600 0.67251300 3.60111300
C 0.00000000 -4.08760800 -0.19516100
C 1.50050000 -2.29278000 0.40405300
H 2.43722200 -1.76333300 0.25436300
C 1.20180700 -3.39444400 -0.37487700
H 1.90030100 -3.72456800 -1.13469700
C -0.59585100 -2.54295900 1.57131800
H -1.30663400 -2.23838400 2.33078600
C -0.88737900 -3.64710500 0.78597600
H -1.81754200 -4.18763400 0.92419600
C 0.26875200 -6.73622400 -2.72464900
H -0.64394800 -6.56467100 -3.29852100
H 0.13690900 -7.62518500 -2.10485300
H 1.12381600 -6.85376400 -3.38841200
